# Supplementary material for: AAA+ protease-adaptor structures reveal altered conformations and ring specialization
Source: Nat Struct Mol Biol. 2022 Nov 3;29(11):1068–79. doi: 10.1038/s41594-022-00850-3 (PMC9663308; doi:10.1038/s41594-022-00850-3)
Supplement: Source Data Fig. 5 — Statistical source data. [file 41594_2022_850_MOESM5_ESM.xlsx]

## Sheet: Fig5a
		fluorescence anisotropy
	no ClpS
	[ClpA6] (microM)	WT			QTQ			KYR			GGG			del295-297
	0	0.080058	0.086153	0.074053	0.079594	0.085551	0.075001	0.071878	0.072479	0.067217	0.079606	0.086619	0.076014	0.079661	0.081264	0.077592
	0.046875	0.094131	0.09339	0.091089	0.090834	0.095923	0.094404	0.089605	0.08296	0.088209	0.097245	0.101566	0.091727	0.095183	0.091757	0.086545
	0.09375	0.09554	0.098493	0.096608	0.095936	0.097283	0.099546	0.104321	0.098615	0.096715	0.106205	0.109391	0.100717	0.097311	0.100819	0.092068
	0.1875	0.110224	0.114431	0.116027	0.115687	0.112282	0.115317	0.127147	0.121713	0.113197	0.12557	0.125469	0.11884	0.113215	0.106276	0.103014
	0.375	0.125346	0.131617	0.129068	0.138249	0.140714	0.133549	0.157164	0.158015	0.149876	0.146856	0.149384	0.144485	0.122603	0.124992	0.119552
	0.75	0.158555	0.156165	0.157128	0.169755	0.169153	0.164529	0.204545	0.196971	0.198567	0.18533	0.1826	0.179442	0.151465	0.145492	0.145379
	1.5	0.186034	0.183843	0.182817	0.199805	0.197991	0.193852	0.227679	0.230145	0.227274	0.191494	0.212173	0.205627	0.171689	0.174249	0.176955
	3	0.221258	0.216707	0.217152	0.238672	0.240313	0.208874	0.261605	0.24649	0.266925	0.23245	0.228947	0.222882	0.208141	0.20137	0.202823
	6	0.242658	0.242481	0.244543	0.255598	0.233603	0.246479	0.267809	0.258079	0.268044	0.237674	0.254328	0.256023	0.22072	0.221259	0.224938
	plus ClpS
	[ClpS·ClpA6] (microM)	WT			QTQ			KYR			GGG			del295-297
	0	0.078	0.082	0.077	0.081	0.082	0.075	0.085	0.08	0.072	0.088	0.088	0.082	0.087	0.08	0.072
	0.046875	0.134	0.137	0.133	0.141	0.134	0.136	0.13	0.129	0.113	0.148	0.15	0.14	0.137	0.135	0.129
	0.09375	0.166	0.176	0.163	0.161	0.16	0.15	0.156	0.16	0.143	0.188	0.19	0.173	0.172	0.171	0.164
	0.1875	0.209	0.214	0.209	0.206	0.203	0.195	0.206	0.206	0.189	0.228	0.21	0.21	0.213	0.215	0.209
	0.375	0.213	0.234	0.229	0.232	0.234	0.228	0.229	0.235	0.218	0.242	0.238	0.236	0.226	0.235	0.235
	0.75	0.254	0.255	0.252	0.253	0.249	0.25	0.243	0.248	0.241	0.257	0.256	0.256	0.253	0.253	0.253
	1.5	0.26	0.262	0.261	0.251	0.256	0.26	0.261	0.259	0.257	0.266	0.259	0.267	0.257	0.259	0.258
	3	0.261	0.264	0.268	0.263	0.26	0.26	0.264	0.258	0.258	0.267	0.266	0.263	0.264	0.237	0.259
		ClpS only
	[ClpS] (microM)	ClpS WT
	0	0.079384	0.081496	0.074935
	1.25	0.1107	0.116126	0.107343
	1.875	0.120293	0.122837	0.115678
	2.5	0.130985	0.129578	0.126854
	3.75	0.13305	0.140001	0.131548
	5	0.143331	0.146383	0.142168
	7.5	0.147214	0.151239	0.147887
	10	0.152762	0.160065	0.15706
	15	0.158968	0.163392	0.15802
	20	0.167072	0.166641	0.161486
	30	0.168754	0.172969	0.171488

## Sheet: Fig5b
		degradation rate (min-1 ClpA hex-1)
	Concentration of YLFVQELA-GFP (microM)	WT			QTQ
	10	2.28242	2.2959	2.11554	1.72536	2.02952	2.15597
	6	1.47676	1.76834	1.70785	2.27946	2.17549	2.04797
	4	1.42401	1.52816	1.87222	1.84352	1.92313	2.31761
	2	1.32036	1.26658	1.33325	1.77582	1.55982	1.51755
	1.5	1.08036	1.06343	1.2249	1.38421	1.32251	1.52167
	1	0.881687	0.833776	0.967478	1.10364	1.0346	0.99094
	0.75	0.984269	0.897313	0.757701	1.04033	0.990269	0.879403
	0.5	0.894985	0.728328	0.760075	0.869955	0.82509	0.944328
	0.25	0.441358	0.485015	0.489806	0.565075	0.53803	0.586343
		degradation rate (min-1 ClpA hex-1)
	Concentration of YLFVQELA-GFP (microM)	KYR			del295-297			GGG
	10	0.0274242	0.0375094	0.0361622	0.0281471	0.021913	0.0445444	0.0427858	0.0330616	0.0380133
	8	0.0290555	0.0226426	0.0232914	0.0195149	0.0138424	0.0251783	0.0320567	0.0292545	0.0388497
	6	0.0219189	0.025736	0.0189689	0.0106352	0.036995	0.0233148	0.0234531	0.0453987	0.0299294
	4	-0.00114659	0.0198195	0.0117215	0.0211536	0.0160091	0.0348956	0.0179124	0.0177395	0.0227438
	2	0.0014748	0.0119439	0.0180971	0.00633656	0.0138671	0.00763284	0.00978849	0.0147396	0.00806626

## Sheet: Fig5c
	YLFVQELA-GFP degradation rate (min-1 ClpA hex-1)
		ClpAP			ClpAP+ClpS
	WT	1.38851	1.40463	0.977463	2.23464	2.89294	1.983
	QTQ	2.13134	2.11209	2.55403	2.89155	2.47957	2.91779
	KYR	0.497015	0.927313	1.22642	0.314552	0.262791	0.18291
	GGG	0.844478	0.956418	0.407015	0.426716	0.273582	0.118388
	del295-297	1.05269	0.936269	0.815821	0.57206	0.406522	0.892388
