# Supplementary material for: AAA+ protease-adaptor structures reveal altered conformations and ring specialization
Source: Nat Struct Mol Biol. 2022 Nov 3;29(11):1068–79. doi: 10.1038/s41594-022-00850-3 (PMC9663308; doi:10.1038/s41594-022-00850-3)
Supplement: Source Data Extended Data Fig. 10 — Statistical source data. [file 41594_2022_850_MOESM6_ESM.xlsx]

## Sheet: ExtData10a
		ATPase rates
		WT						QTQ					del295-297					GGG					KYR
ATPase rate (min-1 ClpA hex-1)	ClpA	1117.56	896.989	970.512	1146.97	1146.97	1073.44	1117.56	1029.33	838.17	764.646		823.465	911.693	705.827			823.465	764.646	764.646			794.055	794.055	794.055
	ClpAP	2058.66	2264.53	1941.02				1588.11	1617.52	1617.52			1676.34	2264.53	1911.62			1852.8	1382.24	1411.65			1323.43	1411.65	1058.74
	ClpAP/sfGFP-ssrA	1990.04	1941.02	1872.4	1872.4	1627.32		1509.69	1235.2	1117.56	1137.17	1078.35	1102.86	1146.97	1161.67	1161.67	1176.38	1426.36	1382.24	1382.24	1279.31	1249.9	1127.36	1097.95	1294.02	1284.21	1372.44
	ClpAPS	803.859	764.646	725.433	725.433	666.614		1019.53	1156.77	941.103	764.646	666.614	725.433	686.221	666.614	686.221	686.221	607.795	568.583	588.189	548.977	529.37	725.433	686.221	666.614	686.221	686.221

## Sheet: ExtData10b
	WT	QTQ	del295-297	GGG	KYR																				KYR	KYR	KYR	KYR	KYR	KYR
FITC-casein degradation rate (min-1 ClpA hex-1)	5.5575	4.9656	4.27841	4.84841	4.00079																				4.00079	4.0841	4.36341	4.00053	4.21897	4.18379
	5.92305	4.87348	4.59615	4.72299	4.0841
	6.33838	5.15578	5.51689	5.84711	4.36341
	5.38088	5.19301	4.38662	4.84396	4.00053
	5.77252	5.58993	4.33762	4.96766	4.21897
	5.84173	5.75895	4.29289	6.13066	4.18379

## Sheet: ExtData10c
		degradation rate (min-1 ClpA hex-1)
	Concentration of sfGFP-ssrA (microM)	del295-297			GGG			KYR			QTQ			WT
	20	1.5845	1.39138	1.85097	1.33328	1.49291	2.13481	0.669125	0.353969	0.557094	3.67312	2.22309	3.42063	3.21844	3.40875	3.6525
	10	1.58959	1.50575	1.99969	1.71016	1.50881	1.62041	0.427063	0.5815	0.755219	2.72425	2.88956	2.24772	3.96062	3.87375	4.55406
	8	1.76784	1.742	1.87019	2.03181	1.56059	1.48581	0.668437	0.559625	0.472313	3.42969	2.79619	3.59469	3.82625	4.00375	3.78875
	6	0.830531	0.858375	0.896062	1.29066	1.07378	0.977687	0.353906	0.357687	0.353469	2.243	2.68928	2.60869	3.04834	3.15875	2.67316
	4	0.954031	0.696906	0.853781	0.843969	1.02644	1.01191	0.225312	0.3305	0.30375	1.87428	1.79953	1.97366	2.33584	2.16516	2.50119
	2	0.644437	0.633531	0.537219	0.681594	0.573344	0.520437	0.133906	0.228594	0.151719	1.18228	1.20734	1.1915	1.53844	1.66628	1.81525
	1	0.213	0.255937	0.24075	0.273906	0.297563	0.275125	0.08025	0.0699063	0.0855937	0.565781	0.574219	0.532281	0.783875	0.653406	0.77925
	0.5	0.12325	0.146625	0.112031	0.162906	0.156562	0.157375	0.0370312	0.057875	0.0328125	0.327781	0.328531	0.310875	0.434219	0.451438	0.511687
	0.25	0.0793125	0.0702812	0.0732187	0.0655625	0.0711562	0.0894375	0.0172812	0.0165938	0.0169375	0.145031	0.16325	0.162031	0.222312	0.231844	0.203781
